# Supplementary material for: Health Risk Assessment of Heavy Metals in Agricultural Soils Based on Multi-Receptor Modeling Combined with Monte Carlo Simulation
Source: Toxics. 2024 Aug 31;12(9):643. doi: 10.3390/toxics12090643 (PMC11436181; doi:10.3390/toxics12090643)
Supplement: Supplementary file 1 [file toxics-12-00643-s001.zip]

Archive with 1 entries (1 files):
- toxics-3151741-supplementary.pdf
